# Supplementary material for: Inhibition of mutant RAS-RAF interaction by mimicking structural and dynamic properties of phosphorylated RAS
Source: eLife. 2022 Dec 2;11:e79747. doi: 10.7554/eLife.79747 (PMC9762712; doi:10.7554/eLife.79747)
Supplement: Supplementary file 1. — a The average number of water molecules within 5 Å of GTP were calculated over the course of the ligand-bound HRASG12D systems. b Total simulation time performed for ligand- HRASG12D complexes and changes in the backbone RMSF profiles of cerubidine-, tranilast-, nilotinib-, and epirubicin-bound HRASG12D systems with respect to those of HRASG12D. c The results of PRS calculations for the transition between initial and target states. [file elife-79747-supp1.zip]

Archive with 1 entries (1 files):
- RAS_woHL_v2SI.pdf
