# Supplementary material for: Inhibition of mutant RAS-RAF interaction by mimicking structural and dynamic properties of phosphorylated RAS
Source: eLife. 2022 Dec 2;11:e79747. doi: 10.7554/eLife.79747 (PMC9762712; doi:10.7554/eLife.79747)
Supplement: Source data 1. [file elife-79747-data1.zip]

Archive with 14 entries (13 files):
- (1)/
- __MACOSX/._(1)
- (1)/Figure 10 (c).tif
- __MACOSX/(1)/._Figure 10 (c).tif
- (1)/Figure 12 (e) anti RASG12D.tif
- __MACOSX/(1)/._Figure 12 (e) anti RASG12D.tif
- (1)/Figure 12 (b).tif
- __MACOSX/(1)/._Figure 12 (b).tif
- (1)/Figure 10 (e) Anti Bactin.tif
- __MACOSX/(1)/._Figure 10 (e) Anti Bactin.tif
- (1)/Figure 12 (e) anti HRAS.tif
- __MACOSX/(1)/._Figure 12 (e) anti HRAS.tif
- (1)/Figure 10 (e) Anti RASG12D.tif
- __MACOSX/(1)/._Figure 10 (e) Anti RASG12D.tif
